# Supplementary material for: Honey bee viruses in Serbian colonies of different strength
Source: PeerJ. 2018 Nov 14;6:e5887. doi: 10.7717/peerj.5887 (PMC6240340; doi:10.7717/peerj.5887)
Supplement: Supplemental Information 1 — Region mark 1 North 2 East 3 South 4 West 5 Center Colony strength mark 3 Strong 2 Medium 1 Weak [file peerj-06-5887-s001.xls]

## Sheet: Main scheme
	No.	Locality	Hive No.	Locality mark	Region mark	Colony strength mark	VIRUS Ct values					VIRUS combination
												DWV			ABPV		CBPV	DWV+ABPV+SBV	DWV+ABPV+CBPV	DWV+ABPV+CBPV+SBV
							DWV	ABPV	CBPV	SBV	Bez virusa	ABPV	CBPV	SBV	CBPV	SBV	SBV
	1	PIROT	1J	18	3	3	31.02	33.47	0	0	0	1	0	0	0	0	0	0	0	0
	2		2SR	18	3	2	28.97	0	26.69	0	0	0	1	0	0	0	0	0	0	0
	3		3SL	18	3	1	29.69	36.48	25.68	0	0	0	0	0	0	0	0	0	1	0
	4	LESKOVAC	4J	19	3	3	0	0	0	0	1	0	0	0	0	0	0	0	0	0
	5		5SR	19	3	2	33.17	34.95	0	0	0	1	0	0	0	0	0	0	0	0
	6		6SL	19	3	1	29.15	33.58	20.43	39.29	0	0	0	0	0	0	0	1	1	1
	7	VRŠAC	7J	10	1	3	35.89	39.24	0	34.55	0	0	0	0	0	0	0	1	0	0
	8		8J	10	1	3	39.79	0	0	35.45	0	0	0	1	0	0	0	0	0	0
	9		111SR	10	1	2	17.36	28.66	0	31.47	0	0	0	0	0	0	0	1	0	0
	10		10SR	10	1	2	36.31	37.43	0	33.02	0	0	0	0	0	0	0	1	0	0
	11		11SL	10	1	1	39.89	34.62	0	39	0	0	0	0	0	0	0	1	0	0
	12	ZRENJANIN	12J	9	1	3	0	0	0	30.6	0	0	0	0	0	0	0	0	0	0
	13		13SL	9	1	1	0	32.29	0	32.35	0	0	0	0	0	1	0	0	0	0
	14		14SL	9	1	1	28.63	36.45	0	0	0	1	0	0	0	0	0	0	0	0
	15	NOVI SAD	16J	8	1	3	0	33.58	0	39.42	0	0	0	0	0	1	0	0	0	0
	16		17SR	8	1	2	0	34.88	0	32.37	0	0	0	0	0	1	0	0	0	0
	17		18SL	8	1	1	0	0	0	35.98	0	0	0	0	0	0	0	0	0	0
	18	SUBOTICA	161J	2	1	3	34.66	0	0	36.68	0	0	0	1	0	0	0	0	0	0
	19		171SR	2	1	2	0	37.26	0	34.97	0	0	0	0	0	1	0	0	0	0
	20		181SL	2	1	1	37.67	0	0	36.8	0	0	0	1	0	0	0	0	0	0
	21	SOMBOR	191J	4	1	3	32.03	33.87	0	0	0	1	0	0	0	0	0	0	0	0
	22		20J	4	1	3	39.12	0	0	15.78	0	0	0	1	0	0	0	0	0	0
	23		21SL	4	1	1	0	0	0	28.36	0	0	0	0	0	0	0	0	0	0
	24		22SL	4	1	1	0	34.07	0	29.5	0	0	0	0	0	1	0	0	0	0
	25		23SR	4	1	2	0	34.2	0	34.05	0	0	0	0	0	1	0	0	0	0
	26	NOVI PAZAR	24J	16	3	3	0	0	0	0	1	0	0	0	0	0	0	0	0	0
	27		25J	16	3	3	38.33	0	0	34.09	0	0	0	1	0	0	0	0	0	0
	28		26SR	16	3	2	0	0	0	0	1	0	0	0	0	0	0	0	0	0
	29		27SL	16	3	1	0	0	0	0	1	0	0	0	0	0	0	0	0	0
	30		28SL	16	3	1	0	0	0	0	1	0	0	0	0	0	0	0	0	0
	31	UŽICE	29J	24	4	3	0	0	0	0	1	0	0	0	0	0	0	0	0	0
	32		30J	24	4	3	39.81	0	0	39.82	0	0	0	1	0	0	0	0	0	0
	33		31SR	24	4	2	0	0	0	0	1	0	0	0	0	0	0	0	0	0
	34		32SL	24	4	1	0	0	0	0	1	0	0	0	0	0	0	0	0	0
	35		33SL	24	4	1	0	0	0	0	1	0	0	0	0	0	0	0	0	0
	36	ZAJEČAR	34J	15	2	3	37.69	0	0	0	0	0	0	0	0	0	0	0	0	0
	37		35J	15	2	3	35.39	0	30.49	0	0	0	1	0	0	0	0	0	0	0
	38		36SR	15	2	2	35.13	0	31.51	0	0	0	1	0	0	0	0	0	0	0
	39		37SL	15	2	1	37.74	0	0	0	0	0	0	0	0	0	0	0	0	0
	40		38SL	15	2	1	33.24	0	36.26	0	0	0	1	0	0	0	0	0	0	0
	41	ŠABAC	39J	21	4	3	27.26	0	0	0	0	0	0	0	0	0	0	0	0	0
	42		40J	21	4	3	30.12	26.54	0	0	0	1	0	0	0	0	0	0	0	0
	43		41SR	21	4	2	29.56	28.56	0	0	0	1	0	0	0	0	0	0	0	0
	44		42SL	21	4	1	35.63	28.02	0	0	0	1	0	0	0	0	0	0	0	0
	45		43SL	21	4	1	27.26	27.36	31.03	0	0	0	0	0	0	0	0	0	1	0
	46	BEOGRAD	44J	27	5	3	34.12	0	0	0	0	0	0	0	0	0	0	0	0	0
	47		45J	27	5	3	32.68	0	0	0	0	0	0	0	0	0	0	0	0	0
	48		46SR	27	5	2	36.74	0	0	0	0	0	0	0	0	0	0	0	0	0
	49		47SL	27	5	1	38.25	0	0	0	0	0	0	0	0	0	0	0	0	0
	50		48SL	27	5	1	38.98	0	0	0	0	0	0	0	0	0	0	0	0	0
	51	DESPOTOVAC	49J	28	5	3	30.19	32.36	0	0	0	0	0	0	0	0	0	0	0	0
	52		50J	28	5	3	29.28	30.83	0	0	0	1	0	0	0	0	0	0	0	0
	53		51SR	28	5	2	34.06	35.52	0	0	0	1	0	0	0	0	0	0	0	0
	54		52SL	28	5	1	32.67	33.1	0	37.64	0	0	0	1	0	0	0	0	0	0
	55		53SL	28	5	1	39.9	34.03	0	0	0	0	0	0	0	0	0	0	0	0
	56	KRALJEVO	54J	31	5	3	33.95	31.39	0	0	0	1	0	0	0	0	0	0	0	0
	57		55J	31	5	3	35.89	0	0	0	0	0	0	0	0	0	0	0	0	0
	58		56SR	31	5	2	0	33.11	0	0	0	0	0	0	0	0	0	0	0	0
	59		57SL	31	5	1	30.86	0	0	0	0	0	0	0	0	0	0	0	0	0
	60		58SL	31	5	1	29.28	0	0	0	0	0	0	0	0	0	0	0	0	0
	61	PRIJEPOLJE	59J	26	4	3	0	0	0	0	1	0	0	0	0	0	0	0	0	0
	62		60J	26	4	3	0	0	0	0	1	0	0	0	0	0	0	0	0	0
	63		61SR	26	4	2	17.82	0	0	0	0	0	0	0	0	0	0	0	0	0
	64		62SL	26	4	1	35.97	0	0	37.18	0	0	0	1	0	0	0	0	0	0
	65		63SL	26	4	1	17.93	0	27.42	0	0	0	1	0	0	0	0	0	0	0
	66	SVILAJNAC	64J	29	5	3	35.32	0	0	0	0	0	0	0	0	0	0	0	0	0
	67		65J	29	5	3	34.87	34.07	0	0	0	1	0	0	0	0	0	0	0	0
	68		66SR	29	5	2	0	0	30.16	0	0	0	0	0	0	0	0	0	0	0
	69		67SL	29	5	1	0	0	0	0	1	0	0	0	0	0	0	0	0	0
	70		68SL	29	5	1	0	0	0	0	1	0	0	0	0	0	0	0	0	0
	71	ODŽACI	69J	6	1	3	29.45	25.41	0	0	0	1	0	0	0	0	0	0	0	0
	72		70J	6	1	3	28.75	25.24	0	0	0	1	0	0	0	0	0	0	0	0
	73		71SR	6	1	2	36.12	22.77	0	34.18	0	1	0	1	0	1	0	1	0	0
	74		72SL	6	1	1	27.14	26.29	0	0	0	1	0	0	0	0	0	0	0	0
	75		73SL	6	1	1	26.36	25.64	0	34.41	0	0	0	0	0	0	0	1	0	0
	76	KIKINDA	74J	3	1	3	0	0	0	0	1	0	0	0	0	0	0	0	0	0
	77		75J	3	1	3	32.48	0	0	0	0	0	0	0	0	0	0	0	0	0
	78		76SR	3	1	2	30.74	31.02	0	0	0	1	0	0	0	0	0	0	0	0
	79		77SL	3	1	1	31.02	0	0	0	0	0	0	0	0	0	0	0	0	0
	80		78SL	3	1	1	35.2	0	0	0	0	0	0	0	0	0	0	0	0	0
	81	KRAGUJEVAC	79J	30	5	3	29.63	0	0	0	0	0	0	0	0	0	0	0	0	0
	82		80J	30	5	3	30.15	0	0	0	0	0	0	0	0	0	0	0	0	0
	83		81SR	30	5	2	31.85	0	0	0	0	0	0	0	0	0	0	0	0	0
	84		82SL	30	5	1	27.63	0	0	0	0	0	0	0	0	0	0	0	0	0
	85		83SL	30	5	1	28.87	0	0	0	0	0	0	0	0	0	0	0	0	0
	86	ČAČAK	84J	32	5	3	0	0	0	0	1	0	0	0	0	0	0	0	0	0
	87		85J	32	5	3	33.3	0	0	0	0	0	0	0	0	0	0	0	0	0
	88		86SR	32	5	2	38.67	0	0	0	0	0	0	0	0	0	0	0	0	0
	89		87SL	32	5	1	34.03	0	0	0	0	0	0	0	0	0	0	0	0	0
	90		88SL	32	5	1	37.69	0	0	0	0	0	0	0	0	0	0	0	0	0
	91	VRANJE	89J	20	3	3	35.06	25.43	0	0	0	1	0	0	0	0	0	0	0	0
	92		90J	20	3	3	30.91	0	32.03	0	0	0	1	0	0	0	0	0	0	0
	93		91SR	20	3	2	31.16	32.02	0	0	0	1	0	0	0	0	0	0	0	0
	94		92SL	20	3	1	38.04	0	0	0	0	0	0	0	0	0	0	0	0	0
	95		93SL	20	3	1	0	31.15	0	33.19	0	0	0	0	0	1	0	0	0	0
	96	KUČEVO	94J	13	2	3	0	28.75	0	0	0	0	0	0	0	0	0	0	0	0
	97		95J	13	2	3	0	29.82	0	0	0	0	0	0	0	0	0	0	0	0
	98		96SR	13	2	2	30.6	28.91	0	0	0	1	0	0	0	0	0	0	0	0
	99		97SL	13	2	1	36.02	29.78	0	0	0	1	0	0	0	0	0	0	0	0
	100		98SL	13	2	1	37.71	0	0	0	0	0	0	0	0	0	0	0	0	0
	101	IVANJICA	99J	25	4	3	34.52	32.86	0	0	0	1	0	0	0	0	0	0	0	0
	102		100J	25	4	3	0	27.53	0	0	0	0	0	0	0	0	0	0	0	0
	103		101SR	25	4	2	0	0	0	0	1	0	0	0	0	0	0	0	0	0
	104		102SL	25	4	1	0	0	0	38.62	0	0	0	0	0	0	0	0	0	0
	105		103SL	25	4	1	0	0	0	0	1	0	0	0	0	0	0	0	0	0
	106	VALJEVO	104J	22	4	3	24.45	24.03	0	0	0	1	0	0	0	0	0	0	0	0
	107		105J	22	4	3	26.34	25.43	0	0	0	1	0	0	0	0	0	0	0	0
	108		106SR	22	4	2	27.93	23.84	0	0	0	1	0	0	0	0	0	0	0	0
	109		107SL	22	4	1	28.54	22.53	0	0	0	1	0	0	0	0	0	0	0	0
	110		108SL	22	4	1	29.38	25.94	0	0	0	1	0	0	0	0	0	0	0	0
	111	SOKOLSKE PLANINE	109J	23	4	3	31.41	30.43	0	28.97	0	0	0	0	0	0	0	1	0	0
	112		110J	23	4	3	38.23	29.64	0	31.17	0	0	0	0	0	0	0	1	0	0
	113		1111SR	23	4	2	30.45	31.35	0	30.93	0	0	0	0	0	0	0	1	0	0
	114		112SL	23	4	1	37.85	0	0	29.98	0	0	0	1	0	0	0	0	0	0
	115		113SL	23	4	1	32.74	0	0	0	0	0	0	0	0	0	0	0	0	0
	116	NOVI BEČEJ	114J	5	1	3	35.99	28.61	0	27.37	0	0	0	0	0	0	0	1	0	0
	117		115J	5	1	3	0	30.09	0	29.02	0	0	0	0	0	1	0	0	0	0
	118		116SR	5	1	2	0	27.21	0	27.94	0	0	0	0	0	1	0	0	0	0
	119		117SL	5	1	1	0	29.03	0	27.68	0	0	0	0	0	1	0	0	0	0
	120		118SL	5	1	1	37.89	36.95	0	29.6	0	0	0	0	0	0	0	1	0	0
	121	KLADOVO	119J	12	2	3	28.21	25.91	0	0	0	1	0	0	0	0	0	0	0	0
	122		120J	12	2	3	21.04	28.15	0	0	0	1	0	0	0	0	0	0	0	0
	123		121SR	12	2	2	29.54	27.71	0	0	0	1	0	0	0	0	0	0	0	0
	124		122SL	12	2	1	34.29	25.29	0	0	0	1	0	0	0	0	0	0	0	0
	125		123SL	12	2	1	15.66	21.87	0	0	0	1	0	0	0	0	0	0	0	0
	126	BAČKA PALANKA	124J	7	1	3	36.25	36.2	0	0	0	1	0	0	0	0	0	0	0	0
	127		125J	7	1	3	19.52	18.75	0	0	0	1	0	0	0	0	0	0	0	0
	128		126SR	7	1	2	38.2	37.78	0	0	0	1	0	0	0	0	0	0	0	0
	129		127SL	7	1	1	35.2	36.7	0	0	0	1	0	0	0	0	0	0	0	0
	130		128SL	7	1	1	18.63	15.49	0	0	0	1	0	0	0	0	0	0	0	0
	131	NEGOTIN	129J	14	2	3	22.7	26.68	0	0	0	1	0	0	0	0	0	0	0	0
	132		130J	14	2	3	35.28	29.51	0	0	0	1	0	0	0	0	0	0	0	0
	133		131SR	14	2	2	0	37.18	0	0	1	0	0	0	0	0	0	0	0	0
	134		132SL	14	2	1	0	28.74	0	0	0	0	0	0	0	0	0	0	0	0
	135		133SL	14	2	1	27.41	31.61	0	0	0	0	0	0	0	0	0	0	0	0
	136	DONJI MILANOVAC	134J	11	2	3	32.41	0	0	15.72	0	0	0	1	0	0	0	0	0	0
	137		135J	11	2	3	29.98	34.72	0	0	0	1	0	0	0	0	0	0	0	0
	138		136SR	11	2	2	32.07	0	0	0	0	0	0	0	0	0	0	0	0	0
	139		137SL	11	2	1	0	0	0	0	1	0	0	0	0	0	0	0	0	0
	140		138SL	11	2	1	29.45	34.48	0	0	0	1	0	0	0	0	0	0	0	0
	141	KANJIŽA	139J	1	1	3	32.45	0	0	0	0	0	0	0	0	0	0	0	0	0
	142		140J	1	1	3	35.16	0	0	0	0	0	0	0	0	0	0	0	0	0
	143		141SR	1	1	2	33.3	28.61	0	0	0	1	0	0	0	0	0	0	0	0
	144		142SL	1	1	1	29.89	0	0	0	0	0	0	0	0	0	0	0	0	0
	145		143SL	1	1	1	28.12	32.25	0	0	0	1	0	0	0	0	0	0	0	0
	146	ALEKSINAC	144J	17	3	3	31.12	30.25	0	0	0	1	0	0	0	0	0	0	0	0
	147		145J	17	3	3	27.52	33.74	0	0	0	0	0	0	0	0	0	0	0	0
	148		146SR	17	3	2	27.89	29.53	0	0	0	1	0	0	0	0	0	0	0	0
	149		147SL	17	3	1	24.46	28.75	0	0	0	1	0	0	0	0	0	0	0	0
	150		148SL	17	3	1	32.14	22.45	0	0	0	1	0	0	0	0	0	0	0	0

## Sheet: Legend
	Region mark		Colony strength mark
	1	North	3	Strong
	2	East	2	Medium
	3	South	1	Weak
	4	West
	5	Center
