# Supplementary material for: Honey bee viruses in Serbian colonies of different strength
Source: PeerJ. 2018 Nov 14;6:e5887. doi: 10.7717/peerj.5887 (PMC6240340; doi:10.7717/peerj.5887)
Supplement: Supplemental Information 2 [file peerj-06-5887-s005.zip]

Archive with 11 entries (11 files):
- SBV/Feature_table_SBV_467bp.txt
- SBV/SBV_467bp.txt
- ABPV/ABPV_398bp.txt
- ABPV/Feature_table_ABPV_398bp.txt
- ABPV/Source table_ABPV_398bp.txt
- CBPV/CBPV_570bp.txt
- CBPV/Feature_table_CBPV_570bp.txt
- CBPV/Source table_CBPV_570bp.txt
- DWV/DWV_420bp.txt
- DWV/Feature_table_DWV_420bp.txt
- DWV/Source table_DWV_420bp.txt
