# Supplementary material for: Honey bee viruses in Serbian colonies of different strength
Source: PeerJ. 2018 Nov 14;6:e5887. doi: 10.7717/peerj.5887 (PMC6240340; doi:10.7717/peerj.5887)
Supplement: Supplemental Information 2 [file peerj-06-5887-s005.zip › SBV/Feature_table_SBV_467bp.txt]

>Feature Seq1 [organism=Sacbrood virus] Sacbrood virus isolate Serbia S1 polyprotein gene, partial cds.

1	467	source
			organism	Sacbrood virus
			mol_type	genomic RNA
			isolate	Serbia S1
			host	Apis mellifera
			db_xref	taxon:89463
<1	>467	CDS
			codon_start	1
			product	polyprotein

			
