# Supplementary material for: Honey bee viruses in Serbian colonies of different strength
Source: PeerJ. 2018 Nov 14;6:e5887. doi: 10.7717/peerj.5887 (PMC6240340; doi:10.7717/peerj.5887)
Supplement: Supplemental Information 2 [file peerj-06-5887-s005.zip › ABPV/ABPV_398bp.txt]

>Seq1 [organism=Acute bee paralysis virus] Acute bee paralysis virus isolate Serbia A1 capsid protein gene, partial cds.
CATATTGGCGAGCCACTATGTGCTATCGTATAGCTATAGTTAAAACAGCTTTTCACACTGGCAGGTTAGAAATTTTCTTTGAACCTGGTAGGATTCCAATAATGACGACGAAAGACAACATTTCCCCGGACTTGACTCAATTAGATGGAATTAAAGCGCCCTCCGACAACAATTATAAATACATCTTAGATTTGACTAATGATACAGAGGTCACCATAAGAATACCTTTTGTTTCAAACAAAATGTTCATGAAATCTACGGGAATTTATGGTGGAAACTCTGAAAACAATTGGGATTTCTCTGAATCATTTACTGGATTTTTGTGCATAAGACCTATCACAAAGTTAATGTGTCCAGAGACTGTGTCAAATAATGTATCGATAGTTGTGTGGAAGTGG
