# Supplementary material for: Honey bee viruses in Serbian colonies of different strength
Source: PeerJ. 2018 Nov 14;6:e5887. doi: 10.7717/peerj.5887 (PMC6240340; doi:10.7717/peerj.5887)
Supplement: Supplemental Information 2 [file peerj-06-5887-s005.zip › ABPV/Feature_table_ABPV_398bp.txt]

>Feature Seq1 [organism=Acute bee paralysis virus] Acute bee paralysis virus isolate Serbia A1 capsid protein gene, partial cds.

1	398	source
			organism	Acute bee paralysis virus
			mol_type	genomic RNA
			isolate	Serbia A1
			host	Apis mellifera
			db_xref	taxon:92444
<1	>398	CDS
			codon_start	3
			product	capsid protein

			
