# Supplementary material for: Honey bee viruses in Serbian colonies of different strength
Source: PeerJ. 2018 Nov 14;6:e5887. doi: 10.7717/peerj.5887 (PMC6240340; doi:10.7717/peerj.5887)
Supplement: Supplemental Information 2 [file peerj-06-5887-s005.zip › ABPV/Source table_ABPV_398bp.txt]

Sequence_ID	Isolate	Host	Country
Seq1 	Serbia A1	Apis mellifera	Serbia: Kladovo
