# Supplementary material for: Honey bee viruses in Serbian colonies of different strength
Source: PeerJ. 2018 Nov 14;6:e5887. doi: 10.7717/peerj.5887 (PMC6240340; doi:10.7717/peerj.5887)
Supplement: Supplemental Information 2 [file peerj-06-5887-s005.zip › CBPV/CBPV_570bp.txt]

>Seq1 [organism=Chronic bee paralysis virus] Chronic bee paralysis virus isolate Serbia C1, RdRp gene, partial cds.
TCAGACACCGAATCTGATTATTGTGAAGCCCAAAACCTGGAAGTCATCCGTAGATCTGGCTCTAACGCCGTTTGCGAGCCCTCTCTCGTACTGGAGACGAGAGAGGACGGGACCAAACTCATCCATTTACCAGTACAACATACCCCTCTCGCAGTCCCAGTCAACCTTGCCAGATTTATTACCACCGAAGCGGTTCAGGAAATCTCAGACCAACTCCTACGTGTCCCACCCGATAACATCGAAAGGTGCCGACACATATTGCACTCTCTCATCAAACGGGAATCCGGATCCCCGAGACACTCCGTTACGCCAGTGCGTCGAAGAATTCTTAATGACACCTCAGATGAGTTGGCTGAAGAAAGTACATTCTCCTGTAGATTTCTCGATATGGGTCAAGCGCTACCCAGAGTGGCGACAACGCCAGCTCATCGCCGCCCGAAATCGCGTACTCAGCGACCCAGAACCTCGCCGCAAATACGCCTTGATAAAGAACTTCGTCAAGAACGAGACCACCGCCAAGTTCGTGGATCCAAGAAACATCAGTCCGCGAAGCGACGAGTTTCTAGTAGT
