# Supplementary material for: Honey bee viruses in Serbian colonies of different strength
Source: PeerJ. 2018 Nov 14;6:e5887. doi: 10.7717/peerj.5887 (PMC6240340; doi:10.7717/peerj.5887)
Supplement: Supplemental Information 2 [file peerj-06-5887-s005.zip › CBPV/Feature_table_CBPV_570bp.txt]

>Feature Seq1 [organism=Chronic bee paralysis virus] Chronic bee paralysis virus isolate Serbia C1, RdRp gene, partial cds.

1	570	source
			organism	Chronic bee paralysis virus
			mol_type	genomic RNA
			isolate	Serbia C1
			host	Apis mellifera
			db_xref	taxon:180822
<1	>570	gene
			gene	RdRp
<1	>570	CDS
			gene	RdRp
			codon_start	2
			product	RNA-dependent RNA polymerase
