# Supplementary material for: Honey bee viruses in Serbian colonies of different strength
Source: PeerJ. 2018 Nov 14;6:e5887. doi: 10.7717/peerj.5887 (PMC6240340; doi:10.7717/peerj.5887)
Supplement: Supplemental Information 2 [file peerj-06-5887-s005.zip › DWV/DWV_420bp.txt]

>Seq1 [organism=Deformed wing virus] Deformed wing virus isolate Serbia D1 polyprotein gene, partial cds.
GGTCCGCGGCTAAGATTGTAAATTGTGATGCTGTGTCTACTGGTcaAGGGGTGTATAATCATGGTTATGCTAGTCACATTCAAATCACGCGTGTAAATAATGTTATAGAATTGGAAGTTCCATTTTATAATGCTACTTGTTATAATTATTTACAGGCGTTTAATGCGTCTAGCGCTGCATCTAGTTATGCAGTATCTTTAGGAGAAATATCGGTTGGTTTTCAAGCTACAAGTGATGATATTGCATCTATTGTTAATAAGCCTGTTACTATTTATTATAGTATTGGAGATGGTATGCAATTTTCTCAGTGGGTTGGATATCAACCAATGATGATCCTAGACCAGCTTCCTGCACCAGTAGTAAGGGCCGTGCCTGAGGGCCCTATTGCGAAGATTAAAAACTTCTTCCATCAAACAGCCG

>Seq2 [organism=Deformed wing virus] Deformed wing virus isolate Serbia D2 polyprotein gene, partial cds.
GGTCCGCGGCTAAGATTGTAAATTGTGATGCTGTGTCTACTGGTCAAGGGGTGTATAATCATGGTTATGCTAGTCACATTCAAATCACGCGTGTAAATAATGTTATAGAATTGGAAGTTCCATTTTATAATGCTACTTGTTATAATTATTTACAGGCCTTTAATGCGTCTAGCGCTGCATCTAGTTATGCAGTATCCTTAGGAGAAATATCGGTTGGTTTTCAAGCTACAAGTGATGATATTGCATCTATTGTTAACAAACCTGTTACTATTTATTATAGTATTGGAGATGGTATGCAATTTTCTCAGTGGGTTGGATATCAACCGATGATGATCCTAGACCAGCTTCCTGCACCAGTGGTAAGGGCCGTGCCTGAGGGCCCTATTGCGAAGATTAAAAACTTCTTCCATCAAACAGCCG

>Seq3 [organism=Deformed wing virus] Deformed wing virus isolate Serbia D3 polyprotein gene, partial cds.
GGTCCGCGGCTAAGATTGTAAATTGTGATGCTGTGTCTACTGGTCAAGGGGTGTATAATCATGGTTATGCTAGTCACATTCAAATTACGCGTGTAAATAATGTCATAGAATTGGAAGTTCCATTTTATAATGCTACTTGTTATAATTATTTACAGGCGTTTAATGCGTCTAGCGCTGCATCTAGTTATGCAGTATCTTTAGGAGAAATATCGGTTGGTTTTCAAGCTACAAGTGATGATATTGCATCTATTGTTAACAAACCTGTTACTATTTATTATAGTATTGGAGATGGTATGCAATTTTCTCAGTGGGTTGGATATCAACCGATGATGATCCTAGACCAGCTTCCTGCACCAGTAGTAAGGGCTGTGCCTGAAGGCCCTATTGCGAAGATTAAGAACTTCTTCCATCAAACAGCCG

>Seq4 [organism=Deformed wing virus] Deformed wing virus isolate Serbia D4 polyprotein gene, partial cds.
GGTCCGCGGCTAAGATTGTAAATTGTGATGCTGTGTCTACTGGTCAAGGGGTGTATAATCATGGTTATGCTAGTCACATTCAAATCACGCGTGTAAATAATGTTATAGAATTGGAAGTTCCATTtTATAATGCTACTTGTTATAATTATTTACAGGCGTTTAATGCGTCTAGCGCTGCATCTAGTTATGCAGTATCTTTAGGAGAAATATCGGTTGGTTTTCAAGCTACAAGTGATGATATTGCATCTATTGTTAATAAGCCTGTTACTATTTATTATAGTATTGGAGATGGTATGCAATTTTCTCAGTGGGTTGGATATCAACCGATGATGATCCTAGACCAGCTTCCTGCACCAGTAGTAAGGGCCGTGCCTGAGGGCCCTATTGCGAAGATTAAAAACTTCTTCCATCAAACAGCCG

>Seq5 [organism=Deformed wing virus] Deformed wing virus isolate Serbia D6 polyprotein gene, partial cds.
TGTCCGCGGCTAAGATTGTAAATTGTGATGCTGTGTCTACTGGTCAAGGGGTGTATAATCATGGTTATGCTAGTCACATTCAAATCACGCGTGTAAATAATGTTATAGAATTGGAAGTTCCATTTTATAATGCTACTTGTTATAATTATTTACAGGCGTTTAATGCGTCTAGCGCTGCATCTAGTTATGCAGTATCTTTAGGAGAAATATCGGTTGGTTTTCAAGCTACAAGTGATGATATTGCATCTATTGTTAACAAACCTGTTACTATTTATTATAGTATTGGAGATGGTATGCAATTTTCTCAGTGGGTTGGATATCAACCGATGATGATCCTAGACCAGCTTCCTGCACCAGTGGTAAGGGCCGTGCCTGAGGGCCCTATTGCGAAGATTAAAAACTTCTTCCATCAAACAGCCG

>Seq6 [organism=Deformed wing virus] Deformed wing virus isolate Serbia D7 polyprotein gene, partial cds.
GGTCCGCGGCTAAGATTGTAAATTGTGATGCTGTGTCTACTGGTCAAGGGGTGTATAATCATGGTTATGCTAGTCACATTCAAATCACGCGTGTAAATAATGTTATAGAATTGGAAGTTCCATTTTATAATGCTACTTGTTATAATTATTTACAGGCGTTTAATGCGTCTAGCGCTGCATCTAGTTATGCAGTATCTTTAGGAGAAATATCGGTTGGTTTTCAAGCTACAAGTGATGATATTGCATCTATTGTTAACAAACCTGTTACTATTTATTATAGTATTGGAGATGGTATGCAATTTTCTCAGTGGGTTGGATATCAACCGATGATGATCCTAGACCAGCTTCCTGCACCAGTAGTAAGGGCCGTGCCTGAGGGCCCTATTGCGAAGATTAAAAACTTCTTCCATCAAACAGCCG

>Seq7 [organism=Deformed wing virus] Deformed wing virus isolate Serbia D8 polyprotein gene, partial cds.
GGTCCGCGGCTAAGATTGTAAATTGTGATGCTGTGTCTACTGGTCAAGGGGTGTATAATCATGGTTATGCTAGTCACATTCAAATCACGCGTGTAAATAATGTTATAGAATTGGAAGTTCCATTTTATAAcGCTACTTGTTATAATTATTTACAGGCGTTTAATGCGTCTAGCGCTGCATCTAGTTATGCAGTATCTTTAGGAGAAATATCGGTTGGTTTTCAAGCTACAAGTGATGATATTGCATCTATTGTTAACAAACCTGTTACTATTTATTATAGTATTGGAGATGGTATGCAATTTTCTCAGTGGGTTGGATATCAACCGATGATGATCCTAGACCAGCTTCCTGCACCAGTAGTAAGGGCCGTGCCTGAGGGCCCTATTGCGAAGATTAAAAACTTCTTCcATCAAACAGCCG

>Seq8 [organism=Deformed wing virus] Deformed wing virus isolate Serbia D9 polyprotein gene, partial cds.
GGTCCGCGGCTAAGATTGTAAATTGTGATGCTGTGTCTACTGGTCAAGGGGTGTATAATCATGGTTATGCTAGTCACATTCAAATTACGCGTGTAAATAATGTTATAGAATTGGAAGTTCCATTTTATAATGCTACTTGTTATAATTATTTACAGGCGTTTAATGCGTCTAGCGCTGCATCTAGTTATGCAGTATCTTTAGGAGAAATATCGGTTGGTTTTCAAGCTACAAGTGATGATATTGCATCTATTGTTAACAAACCTGTTACTATTTATTATAGTATTGGAGATGGTATGCAATTTTCTCAGTGGGTTGGATATCAACCGATGATGATCCTAGACCAGCTTCCTGCACCAGTAGTAAGGGCCGTGCCTGAGGGCCCTATTGCGAAGATTAAAAACTTCTTCCATCAAACAGCCG
