# Supplementary material for: Honey bee viruses in Serbian colonies of different strength
Source: PeerJ. 2018 Nov 14;6:e5887. doi: 10.7717/peerj.5887 (PMC6240340; doi:10.7717/peerj.5887)
Supplement: Supplemental Information 2 [file peerj-06-5887-s005.zip › DWV/Feature_table_DWV_420bp.txt]

>Feature Seq1 [organism=Deformed wing virus] Deformed wing virus isolate Serbia D1 polyprotein gene, partial cds.

1	420	source
			organism	Deformed wing virus
			mol_type	genomic RNA
			isolate	Serbia D1
			db_xref	taxon:198112
			host	Apis mellifera
			country	Serbia:Sombor
<1	>420	CDS
			codon_start	3
			product	polyprotein gene

>Feature Seq2 [organism=Deformed wing virus] Deformed wing virus isolate Serbia D2 polyprotein gene, partial cds.

1	420	source
			organism	Deformed wing virus
			mol_type	genomic RNA
			isolate	Serbia D2
			db_xref	taxon:198112
			host	Apis mellifera
			country	Serbia:Kladovo
<1	>420	CDS
			codon_start	3
			product	polyprotein gene

>Feature Seq3 [organism=Deformed wing virus] Deformed wing virus isolate Serbia D3 polyprotein gene, partial cds.

1	420	source
			organism	Deformed wing virus
			mol_type	genomic RNA
			isolate	Serbia D3
			db_xref	taxon:198112
			host	Apis mellifera
			country	Serbia:Valjevo
<1	>420	CDS
			codon_start	3
			product	polyprotein gene

>Feature Seq4 [organism=Deformed wing virus] Deformed wing virus isolate Serbia D4 polyprotein gene, partial cds.

1	420	source
			organism	Deformed wing virus
			mol_type	genomic RNA
			isolate	Serbia D4
			db_xref	taxon:198112
			host	Apis mellifera
			country	Serbia:Backa Palanka
<1	>420	CDS
			codon_start	3
			product	polyprotein gene

>Feature Seq5 [organism=Deformed wing virus] Deformed wing virus isolate Serbia D6 polyprotein gene, partial cds.

1	420	source
			organism	Deformed wing virus
			mol_type	genomic RNA
			isolate	Serbia D6
			db_xref	taxon:198112
			host	Apis mellifera
			country	Serbia:Kladovo
<1	>420	CDS
			codon_start	3
			product	polyprotein gene

>Feature Seq6 [organism=Deformed wing virus] Deformed wing virus isolate Serbia D7 polyprotein gene, partial cds.

1	420	source
			organism	Deformed wing virus
			mol_type	genomic RNA
			isolate	Serbia D7
			db_xref	taxon:198112
			host	Apis mellifera
			country	Serbia:Kladovo
<1	>420	CDS
			codon_start	3
			product	polyprotein gene

>Feature Seq7 [organism=Deformed wing virus] Deformed wing virus isolate Serbia D8 polyprotein gene, partial cds.

1	420	source
			organism	Deformed wing virus
			mol_type	genomic RNA
			isolate	Serbia D8
			db_xref	taxon:198112
			host	Apis mellifera
			country	Serbia:Prijepolje
<1	>420	CDS
			codon_start	3
			product	polyprotein gene

>Feature Seq8 [organism=Deformed wing virus] Deformed wing virus isolate Serbia D9 polyprotein gene, partial cds.

1	420	source
			organism	Deformed wing virus
			mol_type	genomic RNA
			isolate	Serbia D9
			db_xref	taxon:198112
			host	Apis mellifera
			country	Serbia:Prijepolje
<1	>420	CDS
			codon_start	3
			product	polyprotein gene
