# Supplementary material for: Honey bee viruses in Serbian colonies of different strength
Source: PeerJ. 2018 Nov 14;6:e5887. doi: 10.7717/peerj.5887 (PMC6240340; doi:10.7717/peerj.5887)
Supplement: Supplemental Information 2 [file peerj-06-5887-s005.zip › DWV/Source table_DWV_420bp.txt]

Sequence_ID	Isolate	Host	Country
Seq1	Serbia D1	Apis mellifera	Serbia: Sombor
Seq2	Serbia D2	Apis mellifera	Serbia: Kladovo
Seq3	Serbia D3	Apis mellifera	Serbia: Valjevo
Seq4	Serbia D4	Apis mellifera	Serbia: Backa Palanka
Seq5	Serbia D6	Apis mellifera	Serbia: Kladovo
Seq6	Serbia D7	Apis mellifera	Serbia: Kladovo
Seq7	Serbia D8	Apis mellifera	Serbia: Prijepolje
Seq8	Serbia D9	Apis mellifera	Serbia: Prijepolje
